# Supplementary material for: Generation of Chloroplast Molecular Markers to Differentiate Sophora toromiro and Its Hybrids as a First Approach to Its Reintroduction in Rapa Nui (Easter Island)
Source: Plants (Basel). 2021 Feb 10;10(2):342. doi: 10.3390/plants10020342 (PMC7916652; doi:10.3390/plants10020342)
Supplement: Supplementary file 1 [file plants-10-00342-s001.zip]

Archive with 8 entries (7 files):
- sup_materials/
- sup_materials/sup_figure1.png
- sup_materials/sup_figure3.png
- sup_materials/sup_figure4.png
- sup_materials/SupplementaryTable1.xlsx
- sup_materials/SupplementaryTable2.xlsx
- sup_materials/toromiro_supplementary.docx
- sup_materials/sup_figure2.png
