# Supplementary material for: Generation of Chloroplast Molecular Markers to Differentiate Sophora toromiro and Its Hybrids as a First Approach to Its Reintroduction in Rapa Nui (Easter Island)
Source: Plants (Basel). 2021 Feb 10;10(2):342. doi: 10.3390/plants10020342 (PMC7916652; doi:10.3390/plants10020342)
Supplement: Supplementary file 1 [file plants-10-00342-s001.zip › sup_materials/SupplementaryTable1.xlsx]

## Sheet: Hoja 1
SSR #	Motivo	Repeticiones	Tamaño Total	Inicio	Final	Ubicación	Locus	Región
ST1
1	CAG	4	12	985	996	psbA	CDS	LSC
2	A	12	12	3790	3801	matK/rbcL	IGS	LSC
3	T	12	12	6928	6939	rbcL/atpB	IGS	LSC
4	A	10	10	7502	7511	atpB	CDS	LSC
5	A	14	14	9374	9387	atpE/trnM-CAU	IGS	LSC
6	A	10	10	9608	9617	trnM-CAU/trnV-UAC	IGS	LSC
7	A	11	11	10041	10051	trnV-UAC	intron	LSC
8	TAT	4	12	10712	10723	trnV-UAC/ndhC	IGS	LSC
9	AAAT	3	12	10767	10778	trnV-UAC/ndhC	IGS	LSC
10	A	11	11	11276	11286	ndhC/ndhK	IGS	LSC
11	A	11	11	12714	12724	ndhJ/trnC-GCA	IGS	LSC
12	AAT	4	12	12733	12744	ndhJ/trnC-GCA	IGS	LSC
13	A	12	12	14138	14149	trnC-GCA/rpoB	IGS	LSC
14	A	10	10	15285	15294	rpoB	CDS	LSC
15	A	11	11	23122	23132	rpoC2	CDS	LSC
16	AAT	4	12	25096	25108	rpoC2/rps2	IGS	LSC
17	A	11	11	25109	25119	rpoC2/rps2	IGS	LSC
18	T	11	11	25218	25228	rpoC2/rps2	IGS	LSC
19	T	13	13	25233	25245	rpoC2/rps2	IGS	LSC
20	A	12	12	25247	25258	rpoC2/rps2	IGS	LSC
21	A	10	10	27382	27391	atpI/atpH	IGS	LSC
22	A	14	14	28350	28363	atpF	intron	LSC
23	A	13	13	28428	28440	atpF	intron	LSC
24	A	10	10	28700	28709	atpF	intron	LSC
25	A	10	10	30836	30845	atpA	CDS	LSC
26	TA	6	12	31150	31161	atpA/trnR-UCU	IGS	LSC
27	T	11	11	31662	31672	trnT-GCU	intron	LSC
28	A	10	10	31814	31823	trnT-GCU	intron	LSC
29	T	16	16	32565	32580	trnT-GCU/trnS-GCU	IGS	LSC
30	ATA	5	15	32813	32827	trnT-GCU/trnS-GCU	IGS	LSC
31	A	11	11	32828	32838	trnT-GCU/trnS-GCU	IGS	LSC
32	AT	6	12	34702	34713	trnT-UGU/trnL-UAA	IGS	LSC
33	A	11	11	35363	35373	trnT-UGU/trnL-UAA	IGS	LSC
34	AT	7	14	36206	36219	trnL-UAA/trnF-GAA	IGS	LSC
35	T	14	14	37681	37694	petN/psbM	IGS	LSC
36	A	13	13	37712	37724	petN/psbM	IGS	LSC
37	TA	8	16	37935	37950	petN/psbM	IGS	LSC
38	T	10	10	38553	38562	psbM/trnD-GUC	IGS	LSC
39	T	10	10	40223	40232	trnT-GGU/psbD	IGS	LSC
40	ATTA	3	12	40442	40453	trnT-GGU/psbD	IGS	LSC
41	A	10	10	40536	40545	trnT-GGU/psbD	IGS	LSC
42	A	12	12	40849	40860	trnT-GGU/psbD	IGS	LSC
43	A	10	10	41089	41098	trnT-GGU/psbD	IGS	LSC
44	T	10	10	41468	41477	trnT-GGU/psbD	IGS	LSC
45	T	11	11	44165	44175	psbC/trnS-UGA	IGS	LSC
46	A	11	11	44532	44542	trnS-UGA/psbZ	intron	LSC
47	G	10	10	44570	44579	trnS-UGA/psbZ	intron	LSC
48	G	10	10	44665	44674	trnS-UGA/psbZ	intron	LSC
49	GATA	3	12	45213	45224	psbZ/trnG-GCC	IGS	LSC
50	A	10	10	51444	51453	psaA/ycf3	IGS	LSC
51	T	10	10	51708	51717	ycf3	intron	LSC
52	T	10	10	52295	52304	ycf3	intron	LSC
53	T	11	11	53010	53020	ycf3	intron	LSC
54	T	10	10	53256	53265	ycf3	intron	LSC
55	T	10	10	53788	53797	trnS-GCU/psbI	IGS	LSC
56	T	11	11	53823	53833	trnS-GCU/psbI	IGS	LSC
57	A	12	12	54072	54083	psbI/psbK	IGS	LSC
58	A	10	10	54443	54452	psbI/psbK	IGS	LSC
59	T	11	11	54768	54778	psbK/trnQ-UUG	IGS	LSC
60	TA	7	14	54798	54811	psbK/trnQ-UUG	IGS	LSC
61	A	11	11	54995	55005	psbK/trnQ-UUG	IGS	LSC
62	TTA	4	12	55404	55415	trnQ-UUG/rps16	IGS	LSC
63	T	14	14	56530	56543	rps16	intron	LSC
64	G	10	10	56704	56713	rps16	intron	LSC
65	TTA	7	21	58750	58770	accD/psaI	IGS	LSC
66	AGTATA	3	18	58839	58856	accD/psaI	IGS	LSC
67	A	12	12	59858	59869	ycf4/cemA	IGS	LSC
68	T	16	16	62330	62345	petA/psbJ	IGS	LSC
69	A	13	13	63065	63077	petA/psbJ	IGS	LSC
70	T	10	10	64934	64943	psbE/petL	IGS	LSC
71	TTAA	3	12	65613	65624	petG/trnW-CCA	IGS	LSC
72	AT	6	12	66166	66177	trnP-GGG/psaJ	IGS	LSC
73	A	12	12	66311	66322	trnP-GGG/psaJ	IGS	LSC
74	A	13	13	66436	66448	trnP-GGG/psaJ	IGS	LSC
75	TTC	4	12	67126	67137	psaJ/rpl33	IGS	LSC
76	A	13	13	67889	67901	rps18	CDS	LSC
77	A	16	16	69805	69820	clpP	intron	LSC
78	T	12	12	70059	70070	clpP	intron	LSC
79	A	12	12	70282	70293	clpP	intron	LSC
80	TTA	4	12	76006	76017	petB/petD	IGS	LSC
81	T	13	13	76495	76507	petB/petD	IGS	LSC
82	A	12	12	77459	77470	petD/rpoA	IGS	LSC
83	ATGT	3	12	77617	77628	rpoA	CDS	LSC
84	TTAT	3	12	79016	79027	rps11/rpl36	IGS	LSC
85	A	10	10	79617	79626	rpl36/infA	IGS	LSC
86	TAT	5	15	79692	79706	rpl36/infA	IGS	LSC
87	A	10	10	81118	81127	rpl14/rpl16	IGS	LSC
88	A	12	12	81707	81718	rpl16/rps3	IGS	LSC
89	T	10	10	82623	82632	rpl16/rps3	IGS	LSC
90	T	15	15	82749	82763	rpl16/rps3	IGS	LSC
91	T	10	10	82785	82794	rpl16/rps3	IGS	LSC
92	TA	6	12	84979	84990	rpl22	intron	LSC
93	TA	9	18	94603	94620	trnL-CAA/ndhB	IGS	IRb
94	T	14	14	98054	98067	rps7/trnV-GAC	IGS	IRb
95	T	10	10	99309	99318	rps7/trnV-GAC	IGS	IRb
96	G	12	12	100912	100923	trnV-GAC/rrn16	IGS	IRb
97	T	11	11	108197	108207	rrn4.5/rrn5	IGS	IRb
98	A	11	11	110293	110303	ndhF	CDS	SSC
99	A	10	10	112348	112357	ndhF	CDS	SSC
100	T	11	11	112723	112733	ndhF/rpl32	IGS	SSC
101	A	11	11	112773	112783	ndhF/rpl32	IGS	SSC
102	T	11	11	112827	112837	ndhF/rpl32	IGS	SSC
103	A	11	11	113057	113067	ndhF/rpl32	IGS	SSC
104	GAAAA	3	15	114942	114956	ccsA/ndhD	IGS	SSC
105	T	11	11	115081	115091	ccsA/ndhD	IGS	SSC
106	A	14	14	117037	117050	psaC/ndhE	IGS	SSC
107	A	16	16	118693	118708	ndhG/ndhI	IGS	SSC
108	T	11	11	120705	120715	ndhA	intron	SSC
109	T	10	10	123182	123191	rps15/ycf1	IGS	SSC
110	AATT	3	12	123199	123210	rps15/ycf1	IGS	SSC
111	A	13	13	123236	123248	rps15/ycf1	IGS	SSC
112	T	14	14	123632	123645	ycf1	CDS	SSC
113	T	10	10	124459	124468	ycf1	CDS	SSC
114	T	14	14	124938	124951	ycf1	CDS	SSC
115	TTA	4	12	125456	125467	ycf1	CDS	SSC
116	TTCTT	3	15	125736	125750	ycf1	CDS	SSC
117	T	11	11	125903	125913	ycf1	CDS	SSC
118	A	13	13	126067	126079	ycf1	CDS	SSC
119	T	11	11	126093	126103	ycf1	CDS	SSC
120	T	14	14	126208	126221	ycf1	CDS	SSC
121	T	11	11	126605	126615	ycf1	CDS	SSC
122	T	15	15	128028	128042	ycf1	CDS	SSC
123	A	11	11	130382	130392	rrn5/rrn4.5	IGS	IRa
124	C	12	12	137666	137677	rrn16/trnV-GAC	IGS	IRa
125	A	10	10	139271	139280	trnV-GAC/rps7	IGS	IRa
126	A	14	14	140522	140535	trnV-GAC/rps7	IGS	IRa
127	AT	9	18	143968	143985	ndhB/trnL-CAA	IGS	IRa
128	AT	6	12	153588	153599	rpl2	intron	IRa
ST2
1	CAG	4	12	986	997	psbA	CDS	LSC
2	A	12	12	3793	3804	matK/rbcL	intron	LSC
3	T	12	12	6932	6943	rbcL/atpB	IGS	LSC
4	A	10	10	7506	7515	atpB	CDS	LSC
5	A	20	20	9371	9390	atpE/trnM-CAU	IGS	LSC
6	A	10	10	9613	9622	trnM-CAU/trnV-UAC	CDS	LSC
7	A	11	11	10046	10056	trnV-UAC	intron	LSC
8	TAT	4	12	10719	10730	trnV-UAC/ndhC	IGS	LSC
9	TAT	5	15	10760	10774	trnV-UAC/ndhC	IGS	LSC
10	AAAT	3	12	10776	10787	trnV-UAC/ndhC	IGS	LSC
11	A	11	11	11283	11293	ndhC/ndhK	IGS	LSC
12	A	11	11	12721	12731	ndhJ/trnC-GCA	IGS	LSC
13	AAT	4	12	12740	12751	ndhJ/trnC-GCA	IGS	LSC
14	G	13	13	13229	13241	ndhJ/trnC-GCA	IGS	LSC
15	A	12	12	14146	14157	trnC-GCA/rpoB	IGS	LSC
16	A	10	10	15293	15302	rpoB	CDS	LSC
17	A	11	11	23130	23140	rpoC2	CDS	LSC
18	AAT	4	12	25099	25110	rpoC2/rps2	IGS	LSC
19	A	11	11	25111	25121	rpoC2/rps2	CDS	LSC
20	T	11	11	25221	25231	rpoC2/rps2	IGS	LSC
21	T	13	13	25236	25248	rpoC2/rps2	IGS	LSC
22	A	12	12	25250	25261	rpoC2/rps2	IGS	LSC
23	A	10	10	27385	27394	atpI/atpH	IGS	LSC
24	A	14	14	28353	28366	atpF	intron	LSC
25	A	13	13	28431	28443	atpF	intron	LSC
26	A	10	10	28703	28712	atpF	intron	LSC
27	A	11	11	30839	30849	atpA	CDS	LSC
28	TA	6	12	31165	31176	atpA/trnR-UCU	IGS	LSC
29	T	11	11	31677	31687	trnT-CGU	intron	LSC
30	A	10	10	31829	31838	trnT-CGU	intron	LSC
31	A	10	10	32258	32267	trnT-CGU/trnS-GCU	IGS	LSC
32	T	15	15	32581	32595	trnT-CGU/trnS-GCU	IGS	LSC
33	ATA	5	15	32829	32843	trnT-CGU/trnS-GCU	IGS	LSC
34	A	12	12	32843	32854	trnT-CGU/trnS-GCU	IGS	LSC
35	AT	6	12	34717	34728	trnT-UGU/trnL-UAA	IGS	LSC
36	AT	7	14	36215	36228	trnL-UAA/trnF-GAA	IGS	LSC
37	T	14	14	37690	37703	petN/psbM	IGS	LSC
38	A	13	13	37721	37733	petN/psbM	IGS	LSC
39	T	10	10	37940	37949	petN/psbM	IGS	LSC
40	TA	8	16	37949	37964	petN/psbM	IGS	LSC
41	T	10	10	38567	38576	psbM/trnD-GUC	IGS	LSC
42	T	10	10	40231	40240	trnT-GGU/psbD	IGS	LSC
43	ATTA	3	12	40450	40461	trnT-GGU/psbD	IGS	LSC
44	A	10	10	40544	40553	trnT-GGU/psbD	IGS	LSC
45	A	12	12	40857	40868	trnT-GGU/psbD	IGS	LSC
46	A	10	10	41097	41106	trnT-GGU/psbD	IGS	LSC
47	T	10	10	41476	41485	trnT-GGU/psbD	IGS	LSC
48	T	11	11	44173	44183	psbC/trnS-UGA	IGS	LSC
49	A	11	11	44540	44550	trnS-UGA/psbZ	IGS	LSC
50	G	11	11	44578	44588	trnS-UGA/psbZ	IGS	LSC
51	G	10	10	44677	44686	trnS-UGA/psbZ	IGS	LSC
52	GATA	3	12	45226	45237	psbZ/trnG-GCC	IGS	LSC
53	A	10	10	51454	51463	psaA/ycf3	IGS	LSC
54	T	10	10	51718	51727	ycf3	intron	LSC
55	T	10	10	52305	52314	ycf3	intron	LSC
56	T	11	11	53020	53030	ycf3	intron	LSC
57	T	10	10	53266	53275	ycf3	intron	LSC
58	T	10	10	53800	53809	trnS-GGA/psbI	IGS	LSC
59	T	11	11	53835	53845	trnS-GGA/psbI	IGS	LSC
60	A	12	12	54084	54095	psbI/psbK	IGS	LSC
61	A	10	10	54455	54464	psbI/psbK	IGS	LSC
62	T	13	13	54780	54792	psbK/trnQ-UUG	IGS	LSC
63	TA	7	14	54809	54822	psbK/trnQ-UUG	IGS	LSC
64	A	11	11	55006	55016	psbK/trnQ-UUG	IGS	LSC
65	T	14	14	56537	56550	rps16	intron	LSC
66	G	10	10	56725	56734	rps16	intron	LSC
67	TTA	6	18	58771	58788	accD/psaI	IGS	LSC
68	AGTATA	3	18	58857	58874	accD/psaI	IGS	LSC
69	A	12	12	59876	59887	ycf4/cemA	IGS	LSC
70	T	16	16	62342	62357	petA/psbJ	IGS	LSC
71	A	13	13	63077	63089	petA/psbJ	IGS	LSC
72	T	10	10	64942	64951	psbE/petL	IGS	LSC
73	TTAA	3	12	65621	65632	petG/trnW-CCA	IGS	LSC
74	AT	6	12	66174	66185	trnP-GGG/psaJ	IGS	LSC
75	A	12	12	66316	66327	trnP-GGG/psaJ	IGS	LSC
76	A	13	13	66441	66453	trnP-GGG/psaJ	IGS	LSC
77	TTC	4	12	67131	67142	psaJ/rpl33	IGS	LSC
78	A	13	13	67893	67905	rps18	CDS	LSC
79	A	16	16	69805	69820	clpP	intron	LSC
80	T	12	12	70059	70070	clpP	intron	LSC
81	A	12	12	70282	70293	clpP	intron	LSC
82	TTA	4	12	76008	76019	petB/petD	IGS	LSC
83	T	13	13	76497	76509	petB/petD	IGS	LSC
84	A	12	12	77461	77472	petD/rpoA	IGS	LSC
85	ATGT	3	12	77619	77630	rpoA	CDS	LSC
86	TTAT	3	12	79018	79029	rps11/rpl36	IGS	LSC
87	A	10	10	79619	79628	rpl36/infA	IGS	LSC
88	TAT	5	15	79694	79708	rpl36/infA	IGS	LSC
89	A	10	10	81118	81127	rpl14/rpl16	IGS	LSC
90	A	12	12	81707	81718	rpl16/rps3	IGS	LSC
91	T	10	10	82626	82635	rpl16/rps3	IGS	LSC
92	T	10	10	82752	82761	rpl16/rps3	IGS	LSC
93	T	11	11	82792	82802	rpl16/rps3	IGS	LSC
94	TA	6	12	84985	84996	rpl2	intron	IRb
95	TA	9	18	94609	94626	trnL-CAA/ndhB	IGS	IRb
96	T	14	14	98060	98073	rps7/trnV-GAC	IGS	IRb
97	T	10	10	99315	99324	rps7/trnV-GAC	IGS	IRb
98	G	12	12	100918	100929	trnV-GAC/rrn16	IGS	IRb
99	T	11	11	108203	108213	rrn4.5/rrn5	IGS	IRb
100	A	11	11	110301	110311	ndhF	CDS	SSC
101	A	10	10	112356	112365	ndhF	CDS	SSC
102	T	11	11	112730	112740	ndhF/rpl32	IGS	SSC
103	A	11	11	112780	112790	ndhF/rpl32	IGS	SSC
104	T	11	11	112834	112844	ndhF/rpl32	IGS	SSC
105	A	11	11	113064	113074	ndhF/rpl32	IGS	SSC
106	T	10	10	113641	113650	rpl32/trnL-UAG	IGS	SSC
107	T	10	10	115089	115098	ccsA/ndhD	IGS	SSC
108	T	10	10	115114	115123	ccsA/ndhD	IGS	SSC
109	A	14	14	117045	117058	psaC/ndhE	IGS	SSC
110	A	15	15	118669	118683	ndhG/ndhI	IGS	SSC
111	T	11	11	120680	120690	ndhA	intron	SSC
112	T	10	10	123157	123166	rps15/ycf1	IGS	SSC
113	AATT	3	12	123174	123185	rps15/ycf1	IGS	SSC
114	A	13	13	123211	123223	rps15/ycf1	IGS	SSC
115	T	14	14	123604	123617	ycf1	CDS	SSC
116	T	10	10	124431	124440	ycf1	CDS	SSC
117	T	14	14	124910	124923	ycf1	CDS	SSC
118	TTA	4	12	125428	125439	ycf1	CDS	SSC
119	TTCTT	3	15	125708	125722	ycf1	CDS	SSC
120	T	11	11	125875	125885	ycf1	CDS	SSC
121	A	13	13	126039	126051	ycf1	CDS	SSC
122	T	11	11	126065	126075	ycf1	CDS	SSC
123	T	14	14	126180	126193	ycf1	CDS	SSC
124	T	11	11	126577	126587	ycf1	CDS	SSC
125	T	15	15	128000	128014	ycf1	CDS	SSC
126	A	11	11	130352	130362	rrn5/rrn4.5	IGS	IRa
127	C	12	12	137649	137660	rrn16/trnV-GAC	IGS	IRa
128	A	10	10	139254	139263	trnV-GAC/rps7	IGS	IRa
129	A	14	14	140505	140518	trnV-GAC/rps8	IGS	IRa
130	AT	9	18	143951	143968	ndhB/trnL-CAA	IGS	IRa
131	AT	6	12	153619	153630	rpl2	intron	IRa
ST-hyb1
1	CAG	4	12	986	997	psbA	CDS	LSC
2	A	12	12	3795	3806	matK/rbcL	IGS	LSC
3	T	12	12	6932	6943	rbcL/atpB	IGS	LSC
4	A	10	10	7506	7515	atpB	CDS	LSC
5	A	20	20	9371	9390	atpE/trnM-CAU	IGS	LSC
6	A	10	10	9613	9622	trnM-CAU/trnV-UAC	IGS	LSC
7	A	11	11	10046	10056	trnV-UAC	intron	LSC
8	TAT	4	12	10717	10728	trnV-UAC/ndhC	IGS	LSC
9	AAAT	3	12	10772	10783	trnV-UAC/ndhC	IGS	LSC
10	A	11	11	11278	11288	ndhC/ndhK	IGS	LSC
11	A	11	11	12722	12732	ndhJ/trnC-GCA	IGS	LSC
12	AAT	4	12	12741	12752	ndhJ/trnC-GCA	IGS	LSC
13	A	12	12	14145	14156	trnC-GCA/rpoB	IGS	LSC
14	A	10	10	15292	15301	rpoB	CDS	LSC
15	A	11	11	23129	23139	rpoC2	CDS	LSC
16	AAT	4	12	25103	25114	rpoC2/rps2	IGS	LSC
17	A	11	11	25115	25125	rpoC2/rps2	IGS	LSC
18	T	11	11	25225	25235	rpoC2/rps2	IGS	LSC
19	T	13	13	25240	25252	rpoC2/rps2	IGS	LSC
20	A	12	12	25254	25265	rpoC2/rps2	IGS	LSC
21	A	10	10	27388	27397	atpI/atpH	IGS	LSC
22	A	14	14	28356	28369	atpF	intron	LSC
23	A	13	13	28434	28446	atpF	intron	LSC
24	A	10	10	28706	28715	atpF	intron	LSC
25	A	10	10	30842	30851	atpA	CDS	LSC
26	TA	6	12	31158	31169	atpA/trnR-UCU	IGS	LSC
27	T	11	11	31670	31680	trnT-CGU	intron	LSC
28	A	10	10	31822	31831	trnT-CGU	intron	LSC
29	T	14	14	32573	32586	trnT-CGU/trnS-GCU	IGS	LSC
30	ATA	5	15	32819	32833	trnT-CGU/trnS-GCU	IGS	LSC
31	A	12	12	32833	32844	trnT-CGU/trnS-GCU	IGS	LSC
32	AT	6	12	34709	34720	trnT-UGU/trnL-UAA	IGS	LSC
33	AT	7	14	36197	36210	trnL-UAA/trnF-GAA	IGS	LSC
34	T	11	11	37673	37683	petN/psbM	IGS	LSC
35	A	13	13	37701	37713	petN/psbM	IGS	LSC
36	TA	8	16	37924	37939	petN/psbM	IGS	LSC
37	T	10	10	38542	38551	psbM/trnD-GUC	IGS	LSC
38	CATT	3	12	39883	39894	trnE-UUC/trnT-GCU	IGS	LSC
39	T	10	10	40200	40209	trnT-GGU/psbD	IGS	LSC
40	ATTA	3	12	40419	40430	trnT-GGU/psbD	IGS	LSC
41	A	10	10	40513	40522	trnT-GGU/psbD	IGS	LSC
42	A	12	12	40826	40837	trnT-GGU/psbD	IGS	LSC
43	T	10	10	41443	41452	trnT-GGU/psbD	IGS	LSC
44	T	11	11	44140	44150	psbC/trnS-UGA	IGS	LSC
45	A	11	11	44507	44517	trnS-UGA/psbZ	IGS	LSC
46	G	10	10	44545	44554	trnS-UGA/psbZ	IGS	LSC
47	G	11	11	44633	44643	trnS-UGA/psbZ	IGS	LSC
48	GATA	3	12	45181	45192	psbZ/trnG-GCC	IGS	LSC
49	A	10	10	51408	51417	psaA/ycf3	IGS	LSC
50	T	10	10	51672	51681	ycf3	intron	LSC
51	T	10	10	52259	52268	ycf3	intron	LSC
52	T	11	11	52974	52984	ycf3	intron	LSC
53	T	10	10	53220	53229	ycf3	intron	LSC
54	T	10	10	53752	53761	trnS-GGA/psbI	IGS	LSC
55	T	11	11	53787	53797	trnS-GGA/psbI	IGS	LSC
56	A	12	12	54036	54047	psbI/psbK	IGS	LSC
57	A	10	10	54407	54416	psbI/psbK	IGS	LSC
58	T	13	13	54732	54744	psbK/trnQ-UUG	IGS	LSC
59	TA	7	14	54761	54774	psbK/trnQ-UUG	IGS	LSC
60	A	11	11	54958	54968	psbK/trnQ-UUG	IGS	LSC
61	TTA	4	12	55366	55377	trnQ-UUG/rps16	IGS	LSC
62	T	14	14	56492	56505	rps16	intron	LSC
63	G	10	10	56680	56689	rps16	intron	LSC
64	TTA	5	15	58724	58738	accD/psaI	IGS	LSC
65	AGTATA	3	18	58810	58827	accD/psaI	IGS	LSC
66	A	12	12	59829	59840	ycf4/cemA	IGS	LSC
67	T	16	16	62297	62312	petA/psbJ	IGS	LSC
68	A	13	13	63032	63044	petA/psbJ	IGS	LSC
69	T	10	10	64899	64908	psbE/petL	IGS	LSC
70	TTAA	3	12	65579	65590	petG/trnW-CCA	IGS	LSC
71	AT	6	12	66132	66143	trnP-GGG/psaJ	IGS	LSC
72	A	13	13	66272	66284	trnP-GGG/psaJ	IGS	LSC
73	A	13	13	66398	66410	trnP-GGG/psaJ	IGS	LSC
74	TTC	4	12	67088	67099	psaJ/rpl33	IGS	LSC
75	A	13	13	67851	67863	rps18	CDS	LSC
76	A	16	16	69761	69776	clpP	intron	LSC
77	T	12	12	70015	70026	clpP	intron	LSC
78	A	12	12	70238	70249	clpP	intron	LSC
79	TTA	4	12	75977	75988	petB/petD	IGS	LSC
80	T	13	13	76466	76478	petB/petD	IGS	LSC
81	A	12	12	77430	77441	petD/rpoA	IGS	LSC
82	ATGT	3	12	77588	77599	rpoA	CDS	LSC
83	TTAT	3	12	78987	78998	rps11/rpl36	IGS	LSC
84	A	10	10	79589	79598	rpl36/infA	IGS	LSC
85	TAT	5	15	79664	79678	rpl36/infA	IGS	LSC
86	A	10	10	81090	81099	rpl14/rpl16	IGS	LSC
87	A	12	12	81679	81690	rpl16/rps3	IGS	LSC
88	T	10	10	82590	82599	rpl16/rps3	IGS	LSC
89	T	10	10	82716	82725	rpl16/rps3	IGS	LSC
90	T	10	10	82755	82764	rpl16/rps3	IGS	LSC
91	ATTT	3	12	83957	83968	rpl22/rps19	IGS	LSC
92	TA	6	12	84955	84966	rpl2	intron	LSC
93	TA	9	18	94579	94596	trnL-CAA/ndhB	IGS	IRb
94	T	14	14	98030	98043	rps7/trnV-GAC	IGS	IRb
95	T	10	10	99285	99294	rps7/trnV-GAC	IGS	IRb
96	G	12	12	100888	100899	trnV-GAC/rrn16	IGS	IRb
97	T	11	11	108173	108183	rrn4.5/rrn5	IGS	IRb
98	A	11	11	110271	110281	ndhF	CDS	SSC
99	A	10	10	112326	112335	ndhF	CDS	SSC
100	T	11	11	112701	112711	ndhF/rpl32	IGS	SSC
101	A	11	11	112751	112761	ndhF/rpl32	IGS	SSC
102	T	12	12	112805	112816	ndhF/rpl32	IGS	SSC
103	A	11	11	113036	113046	ndhF/rpl32	IGS	SSC
104	T	10	10	115056	115065	ccsA/ndhD	IGS	SSC
105	T	10	10	115079	115088	ccsA/ndhD	IGS	SSC
106	A	14	14	117010	117023	psaC/ndhE	IGS	SSC
107	A	16	16	118636	118651	ndhG/ndhI	IGS	SSC
108	T	11	11	120648	120658	ndhA	intron	SSC
109	T	10	10	123125	123134	rps15/ycf1	IGS	SSC
110	AATT	3	12	123142	123153	rps15/ycf1	IGS	SSC
111	A	13	13	123179	123191	rps15/ycf1	IGS	SSC
112	T	14	14	123572	123585	ycf1	CDS	SSC
113	T	10	10	124399	124408	ycf1	CDS	SSC
114	T	14	14	124878	124891	ycf1	CDS	SSC
115	TTA	4	12	125396	125407	ycf1	CDS	SSC
116	TTCTT	3	15	125676	125690	ycf1	CDS	SSC
117	T	11	11	125843	125853	ycf1	CDS	SSC
118	A	13	13	126007	126019	ycf1	CDS	SSC
119	T	11	11	126033	126043	ycf1	CDS	SSC
120	T	14	14	126148	126161	ycf1	CDS	SSC
121	T	11	11	126545	126555	ycf1	CDS	SSC
122	T	15	15	127968	127982	ycf1	CDS	SSC
123	A	11	11	130321	130331	rrn5/rrn4.5	IGS	IRa
124	C	12	12	137605	137616	rrn16/trnV-GAC	CDS	IRa
125	A	10	10	139210	139219	trnV-GAC/rps7	IGS	IRa
126	A	14	14	140461	140474	trnV-GAC/rps7	IGS	IRa
127	AT	9	18	143907	143924	ndhB/trnL-CAA	IGS	IRa
128	AT	6	12	153537	153548	rpl2	intron	IRa
ST-hyb2
1	CAG	4	12	989	1000	psbA	CDS	LSC
2	A	12	12	3793	3804	matK/rbcL	IGS	LSC
3	T	12	12	6934	6945	rbcL/atpB	IGS	LSC
4	A	10	10	7508	7517	atpB	CDS	LSC
5	A	20	20	9373	9392	atpE/trnM-CAU	IGS	LSC
6	A	10	10	9615	9624	trnM-CAU/trnV-UAC	IGS	LSC
7	A	11	11	10048	10058	trnV-UAC	intron	LSC
8	TAT	4	12	10720	10731	trnV-UAC/ndhC	IGS	LSC
9	AAAT	3	12	10775	10786	trnV-UAC/ndhC	IGS	LSC
10	A	11	11	11281	11291	ndhC/ndhK	IGS	LSC
11	A	11	11	12736	12746	ndhJ/trnC-GCA	IGS	LSC
12	AAT	4	12	12755	12766	ndhJ/trnC-GCA	IGS	LSC
13	T	10	10	13156	13165	ndhJ/trnC-GCA	IGS	LSC
14	A	12	12	14154	14165	trnC-GCA/rpoB	IGS	LSC
15	A	10	10	15301	15310	rpoB	CDS	LSC
16	A	11	11	23138	23148	rpoC2	CDS	LSC
17	AAT	4	12	25105	25116	rpoC2/rps2	IGS	LSC
18	A	11	11	25117	25127	rpoC2/rps2	IGS	LSC
19	T	11	11	25227	25237	rpoC2/rps2	IGS	LSC
20	T	13	13	25242	25254	rpoC2/rps2	IGS	LSC
21	A	12	12	25256	25267	rpoC2/rps2	IGS	LSC
22	A	10	10	27390	27399	atpI/atpH	IGS	LSC
23	A	14	14	28358	28371	atpF	intron	LSC
24	A	13	13	28436	28448	atpF	intron	LSC
25	A	10	10	28708	28717	atpF	intron	LSC
26	A	10	10	30844	30853	atpA	CDS	LSC
27	TA	6	12	31159	31170	atpA/trnR-UCU	IGS	LSC
28	T	11	11	31671	31681	trnT-CGU	intron	LSC
29	A	10	10	31823	31832	trnT-CGU	intron	LSC
30	T	14	14	32574	32587	trnT-CGU/trnS-GCU	IGS	LSC
31	ATA	4	12	32820	32831	trnT-CGU/trnS-GCU	IGS	LSC
32	A	13	13	32831	32843	trnT-CGU/trnS-GCU	IGS	LSC
33	AT	6	12	34707	34718	trnT-UGU/trnL-UAA	IGS	LSC
34	A	14	14	35385	35398	trnT-UGU/trnL-UAA	IGS	LSC
35	AT	6	12	36191	36202	trnL-UAA/trnF-GAA	IGS	LSC
36	AT	7	14	36221	36234	trnL-UAA/trnF-GAA	IGS	LSC
37	T	14	14	37696	37709	petN/psbM	IGS	LSC
38	A	13	13	37727	37739	petN/psbM	IGS	LSC
39	TA	8	16	37950	37965	petN/psbM	IGS	LSC
40	T	10	10	38568	38577	psbM/trnD-GUC	IGS	LSC
41	T	10	10	40235	40244	trnT-GGU/psbD	IGS	LSC
42	ATTA	3	12	40454	40465	trnT-GGU/psbD	IGS	LSC
43	A	10	10	40548	40557	trnT-GGU/psbD	IGS	LSC
44	A	12	12	40861	40872	trnT-GGU/psbD	IGS	LSC
45	T	10	10	41478	41487	trnT-GGU/psbD	IGS	LSC
46	T	11	11	44193	44203	psbC/trnS-UGA	IGS	LSC
47	A	11	11	44560	44570	trnS-UGA/psbZ	IGS	LSC
48	G	10	10	44599	44608	trnS-UGA/psbZ	IGS	LSC
49	G	11	11	44698	44708	trnS-UGA/psbZ	IGS	LSC
50	GATA	3	12	45246	45257	psbZ/trnG-GCC	IGS	LSC
51	A	10	10	51471	51480	psaA/ycf3	IGS	LSC
52	T	10	10	51735	51744	ycf3	intron	LSC
53	T	10	10	52322	52331	ycf3	intron	LSC
54	T	11	11	53037	53047	ycf3	intron	LSC
55	T	10	10	53283	53292	ycf3	intron	LSC
56	T	10	10	53816	53825	trnS-GGA/psbI	IGS	LSC
57	T	11	11	53851	53861	trnS-GGA/psbI	IGS	LSC
58	A	12	12	54100	54111	psbI/psbK	IGS	LSC
59	A	10	10	54471	54480	psbI/psbK	IGS	LSC
60	T	14	14	54796	54809	psbK/trnQ-UUG	IGS	LSC
61	TA	7	14	54826	54839	psbK/trnQ-UUG	IGS	LSC
62	A	11	11	55023	55033	psbK/trnQ-UUG	IGS	LSC
63	TTA	4	12	55430	55441	trnQ-UUG/rps16	IGS	LSC
64	T	14	14	56556	56569	rps16	intron	LSC
65	G	10	10	56744	56753	rps16	intron	LSC
66	TTA	6	18	58790	58807	accD/psaI	IGS	LSC
67	AGTATA	3	18	58876	58893	accD/psaI	IGS	LSC
68	A	12	12	59895	59906	ycf4/cemA	IGS	LSC
69	T	16	16	62364	62379	petA/psbJ	IGS	LSC
70	A	13	13	63099	63111	petA/psbJ	IGS	LSC
71	T	10	10	64966	64975	psbE/petL	IGS	LSC
72	TTAA	3	12	65645	65656	petG/trnW-CCA	IGS	LSC
73	AT	6	12	66198	66209	trnP-GGG/psaJ	IGS	LSC
74	A	13	13	66340	66352	trnP-GGG/psaJ	IGS	LSC
75	A	13	13	66466	66478	trnP-GGG/psaJ	IGS	LSC
76	TTC	4	12	67147	67158	psaJ/rpl33	IGS	LSC
77	A	13	13	67909	67921	rps18	CDS	LSC
78	A	16	16	69820	69835	clpP	intron	LSC
79	T	12	12	70074	70085	clpP	intron	LSC
80	A	12	12	70297	70308	clpP	intron	LSC
81	TTA	4	12	76021	76032	petB/petD	IGS	LSC
82	T	13	13	76510	76522	petB/petD	IGS	LSC
83	A	12	12	77474	77485	petD/rpoA	IGS	LSC
84	ATGT	3	12	77632	77643	rpoA	CDS	LSC
85	TTAT	3	12	79031	79042	rps11/rpl36	IGS	LSC
86	A	10	10	79633	79642	rpl36/infA	IGS	LSC
87	TAT	5	15	79708	79722	rpl36/infA	IGS	LSC
88	A	10	10	81135	81144	rpl14/rpl16	IGS	LSC
89	A	12	12	81724	81735	rpl16/rps3	IGS	LSC
90	T	10	10	82636	82645	rpl16/rps3	IGS	LSC
91	T	10	10	82762	82771	rpl16/rps3	IGS	LSC
92	TA	6	12	84990	85001	rpl2	intron	IRb
93	TA	9	18	94614	94631	trnL-CAA/ndhB	IGS	IRb
94	T	14	14	98065	98078	rps7/trnV-GAC	IGS	IRb
95	T	10	10	99320	99329	rps7/trnV-GAC	IGS	IRb
96	G	12	12	100923	100934	trnV-GAC/rrn16	IGS	IRb
97	T	11	11	108208	108218	rrn4.5/rrn5	IGS	IRb
98	A	11	11	110306	110316	ndhF	CDS	SSC
99	A	10	10	112361	112370	ndhF	CDS	SSC
100	T	11	11	112736	112746	ndhF/rpl32	IGS	SSC
101	A	11	11	112786	112796	ndhF/rpl32	IGS	SSC
102	T	12	12	112840	112851	ndhF/rpl32	IGS	SSC
103	A	11	11	113071	113081	ndhF/rpl32	IGS	SSC
104	T	11	11	115117	115127	ccsA/ndhD	IGS	SSC
105	A	14	14	117049	117062	psaC/ndhE	IGS	SSC
106	A	14	14	118674	118687	ndhG/ndhI	IGS	SSC
107	T	11	11	120684	120694	ndhA	intron	SSC
108	T	10	10	123161	123170	rps15/ycf1	IGS	SSC
109	AATT	3	12	123178	123189	rps15/ycf1	IGS	SSC
110	A	13	13	123216	123228	rps15/ycf1	IGS	SSC
111	T	14	14	123609	123622	ycf1	CDS	SSC
112	T	10	10	124436	124445	ycf1	CDS	SSC
113	T	14	14	124915	124928	ycf1	CDS	SSC
114	TTA	4	12	125433	125444	ycf1	CDS	SSC
115	TTCTT	3	15	125713	125727	ycf1	CDS	SSC
116	T	11	11	125880	125890	ycf1	CDS	SSC
117	A	13	13	126044	126056	ycf1	CDS	SSC
118	T	11	11	126070	126080	ycf1	CDS	SSC
119	T	14	14	126185	126198	ycf1	CDS	SSC
120	T	11	11	126582	126592	ycf1	CDS	SSC
121	T	15	15	128005	128019	ycf1	CDS	SSC
122	A	11	11	130345	130355	rrn5/rrn4.5	IGS	IRa
123	C	12	12	137629	137640	rrn16/trnV-GAC	IGS	IRa
124	A	10	10	139234	139243	trnV-GAC/rps7	IGS	IRa
125	A	14	14	140485	140498	trnV-GAC/rps7	IGS	IRa
126	AT	9	18	143931	143948	ndhB/trnL-CAA	IGS	IRa
127	AT	6	12	153561	153572	rpl2	intron	IRa
SM
1	CAG	4	12	986	997	psbA	CDS	LSC
2	A	14	14	3791	3804	matK/rbcL	IGS	LSC
3	T	14	14	6929	6942	rbcL/atpB	IGS	LSC
4	A	10	10	7057	7066	rbcL/atpB	IGS	LSC
5	A	11	11	7437	7447	rbcL/atpB	IGS	LSC
6	A	10	10	7509	7518	atpB	CDS	LSC
7	A	15	15	9381	9395	atpE/trnM-CAU	IGS	LSC
8	A	10	10	10046	10055	trnV-UAC	intron	LSC
9	TAT	4	12	10716	10727	trnV-UAC/ndhC	IGS	LSC
10	ATT	5	15	10754	10768	trnV-UAC/ndhC	IGS	LSC
11	AAAT	3	12	10772	10783	trnV-UAC/ndhC	IGS	LSC
12	A	10	10	11278	11287	ndhC/ndhK	IGS	LSC
13	A	10	10	12685	12694	ndhJ/trnC-GCA	IGS	LSC
14	AAT	4	12	12703	12714	ndhJ/trnC-GCA	IGS	LSC
15	T	11	11	13108	13118	ndhJ/trnC-GCA	IGS	LSC
16	T	11	11	13190	13200	ndhJ/trnC-GCA	IGS	LSC
17	A	13	13	13931	13943	trnC-GCA/rpoB	IGS	LSC
18	A	12	12	14117	14128	trnC-GCA/rpoB	IGS	LSC
19	A	10	10	15264	15273	rpoB	CDS	LSC
20	A	11	11	23101	23111	rpoC2	CDS	LSC
21	AAT	4	12	25066	25077	rpoC2/rps2	IGS	LSC
22	A	12	12	25078	25089	rpoC2/rps2	IGS	LSC
23	T	12	12	25189	25200	rpoC2/rps2	IGS	LSC
24	T	13	13	25205	25217	rpoC2/rps2	IGS	LSC
25	A	12	12	25219	25230	rpoC2/rps2	IGS	LSC
26	A	10	10	25980	25989	rps2/atpI	IGS	LSC
27	A	10	10	27349	27358	atpI/atpH	IGS	LSC
28	A	11	11	28317	28327	atpF	intron	LSC
29	A	11	11	28397	28407	atpF	intron	LSC
30	A	10	10	30802	30811	atpA	CDS	LSC
31	TA	6	12	31138	31149	atpA/trnR-UCU	IGS	LSC
32	T	14	14	31650	31663	trnT-CGU	intron	LSC
33	A	10	10	32233	32242	trnT-CGU/trnS-GCU	IGS	LSC
34	T	15	15	32556	32570	trnT-CGU/trnS-GCU	IGS	LSC
35	ATA	4	12	32803	32814	trnT-CGU/trnS-GCU	IGS	LSC
36	AT	6	12	34686	34697	trnT-UGU/trnL-UAA	IGS	LSC
37	AT	7	14	36136	36149	trnL-UAA/trnF-GAA	IGS	LSC
38	T	10	10	37203	37212	petN/psbM	IGS	LSC
39	T	14	14	37632	37645	petN/psbM	IGS	LSC
40	T	10	10	37874	37883	petN/psbM	IGS	LSC
41	TA	8	16	37883	37898	petN/psbM	IGS	LSC
42	T	11	11	38501	38511	psbM/trnD-GUC	IGS	LSC
43	T	14	14	39673	39686	trnE-UUC/trnT-GGU	IGS	LSC
44	T	11	11	40170	40180	trnT-GGU/psbD	IGS	LSC
45	ATTA	3	12	40390	40401	trnT-GGU/psbD	IGS	LSC
46	A	11	11	40478	40488	trnT-GGU/psbD	IGS	LSC
47	T	10	10	40598	40607	trnT-GGU/psbD	IGS	LSC
48	A	12	12	40791	40802	trnT-GGU/psbD	IGS	LSC
49	T	11	11	41406	41416	trnT-GGU/psbD	IGS	LSC
50	T	10	10	44104	44113	psbC/trnS-UGA	IGS	LSC
51	A	10	10	44470	44479	trnS-UGA/psbZ	IGS	LSC
52	G	12	12	44508	44519	trnS-UGA/psbZ	IGS	LSC
53	G	13	13	44599	44611	trnS-UGA/psbZ	IGS	LSC
54	GATA	3	12	45159	45170	psbZ/trnG-GCC	IGS	LSC
55	A	10	10	51384	51393	psaA/ycf3	IGS	LSC
56	T	12	12	51648	51659	ycf3	intron	LSC
57	A	10	10	52123	52132	ycf3	intron	LSC
58	T	10	10	52238	52247	ycf3	intron	LSC
59	T	12	12	52953	52964	ycf3	intron	LSC
60	T	11	11	53200	53210	ycf3	intron	LSC
61	A	10	10	53262	53271	ycf3	intron	LSC
62	T	11	11	53768	53778	trnS-GGA/psbI	IGS	LSC
63	A	12	12	54017	54028	psbI/psbK	IGS	LSC
64	A	10	10	54389	54398	psbI/psbK	IGS	LSC
65	T	10	10	54714	54723	psbK/trnQ-UUG	IGS	LSC
66	TA	7	14	54740	54753	psbK/trnQ-UUG	IGS	LSC
67	A	12	12	54937	54948	psbK/trnQ-UUG	IGS	LSC
68	T	11	11	55290	55300	trnQ-UUG/rps16	IGS	LSC
69	T	14	14	56470	56483	rps16	intron	LSC
70	T	11	11	58701	58711	accD/psaI	IGS	LSC
71	TTA	5	15	58711	58725	accD/psaI	IGS	LSC
72	AGTATA	3	18	58793	58810	accD/psaI	IGS	LSC
73	A	13	13	59811	59823	ycf4/cemA	IGS	LSC
74	T	16	16	62281	62296	petA/psbJ	IGS	LSC
75	A	16	16	63014	63029	petA/psbJ	IGS	LSC
76	TTAA	3	12	65567	65578	petG/trnW-CCA	IGS	LSC
77	AT	6	12	66120	66131	trnP-GGG/psaJ	IGS	LSC
78	A	12	12	66262	66273	trnP-GGG/psaJ	IGS	LSC
79	A	13	13	66387	66399	trnP-GGG/psaJ	IGS	LSC
80	TTC	4	12	67081	67092	psaJ/rpl33	IGS	LSC
81	A	13	13	67848	67860	rps18	CDS	LSC
82	A	13	13	69763	69775	clpP	intron	LSC
83	T	13	13	70014	70026	clpP	intron	LSC
84	A	12	12	70238	70249	clpP	intron	LSC
85	T	10	10	74815	74824	psbH/petB	IGS	LSC
86	TTA	4	12	75956	75967	petB/petD	IGS	LSC
87	T	12	12	76445	76456	petB/petD	IGS	LSC
88	A	12	12	77408	77419	petD/rpoA	IGS	LSC
89	ATGT	3	12	77566	77577	rpoA	CDS	LSC
90	TTAT	3	12	78965	78976	rps11/rpl36	IGS	LSC
91	TAT	5	15	79647	79661	rpl36/infA	IGS	LSC
92	A	10	10	81074	81083	rpl14/rpl16	IGS	LSC
93	A	14	14	81663	81676	rpl16/rps3	IGS	LSC
94	T	10	10	82414	82423	rpl16/rps3	IGS	LSC
95	T	10	10	82578	82587	rpl16/rps3	IGS	LSC
96	T	10	10	82704	82713	rpl16/rps3	IGS	LSC
97	T	11	11	82742	82752	rpl16/rps3	IGS	LSC
98	TA	6	12	84948	84959	rpl2	intron	IRb
99	TA	12	24	94573	94596	trnL-CAA/ndhB	IGS	IRb
100	T	14	14	98030	98043	rps7/trnV-GAC	IGS	IRb
101	T	10	10	99285	99294	rps7/trnV-GAC	IGS	IRb
102	G	13	13	100888	100900	trnV-GAC/rrn16	IGS	IRb
103	T	11	11	108174	108184	rrn4.5/rrn5	IGS	IRb
104	A	10	10	110270	110279	ndhF	CDS	SSC
105	A	11	11	110295	110305	ndhF	CDS	SSC
106	A	11	11	111030	111040	ndhF	CDS	SSC
107	A	10	10	112350	112359	ndhF	CDS	SSC
108	T	12	12	112717	112728	ndhF/rpl32	IGS	SSC
109	A	11	11	112768	112778	ndhF/rpl32	IGS	SSC
110	T	12	12	112822	112833	ndhF/rpl32	IGS	SSC
111	A	12	12	113053	113064	ndhF/rpl32	IGS	SSC
112	T	11	11	113632	113642	rpl32/trnL-UAG	IGS	SSC
113	T	11	11	113786	113796	trnL-UAG/ccsA	IGS	SSC
114	A	13	13	113807	113819	trnL-UAG/ccsA	IGS	SSC
115	T	10	10	115082	115091	ccsA/ndhD	IGS	SSC
116	T	10	10	115107	115116	ccsA/ndhD	IGS	SSC
117	A	10	10	116682	116691	ndhD/psaC	IGS	SSC
118	A	13	13	118668	118680	ndhG/ndhI	IGS	SSC
119	T	12	12	120677	120688	ndhA	intron	SSC
120	T	11	11	123154	123164	rps15/ycf1	IGS	SSC
121	AATT	3	12	123172	123183	rps15/ycf1	IGS	SSC
122	A	13	13	123209	123221	rps15/ycf1	IGS	SSC
123	T	14	14	123595	123608	ycf1	CDS	SSC
124	T	10	10	124422	124431	ycf1	CDS	SSC
125	T	17	17	124901	124917	ycf1	CDS	SSC
126	TTA	4	12	125419	125430	ycf1	CDS	SSC
127	TTCTT	3	15	125699	125713	ycf1	CDS	SSC
128	T	11	11	125866	125876	ycf1	CDS	SSC
129	A	13	13	126030	126042	ycf1	CDS	SSC
130	T	11	11	126056	126066	ycf1	CDS	SSC
131	T	14	14	126171	126184	ycf1	CDS	SSC
132	T	11	11	126568	126578	ycf1	CDS	SSC
133	T	15	15	127991	128005	ycf1	CDS	SSC
134	A	11	11	130348	130358	rrn5/rrn4.5	CDS	IRa
135	C	13	13	137632	137644	rrn16/trnV-GAC	IGS	IRa
136	A	10	10	139238	139247	trnV-GAC/rps7	IGS	IRa
137	A	14	14	140489	140502	trnV-GAC/rps7	IGS	IRa
138	AT	12	24	143935	143958	ndhB/trnL-CAA	IGS	IRa
139	AT	6	12	153581	153592	rpl2	intron	IRa
