# Supplementary material for: Generation of Chloroplast Molecular Markers to Differentiate Sophora toromiro and Its Hybrids as a First Approach to Its Reintroduction in Rapa Nui (Easter Island)
Source: Plants (Basel). 2021 Feb 10;10(2):342. doi: 10.3390/plants10020342 (PMC7916652; doi:10.3390/plants10020342)
Supplement: Supplementary file 1 [file plants-10-00342-s001.zip › sup_materials/SupplementaryTable2.xlsx]

## Sheet: Hoja 1
Sample set	N° of SNPs
Whole samples	577
Unique ST1	57
Unique ST2	44
Unique ST-hyb1	52
Unique ST-hyb2	32
Unique SM	303
Shared between 2 samples	89
